# Supplementary material for: Prebiotic Synthesis of Aspartate Using Life’s Metabolism as a Guide
Source: Life (Basel). 2023 May 12;13(5):1177. doi: 10.3390/life13051177 (PMC10221237; doi:10.3390/life13051177)
Supplement: Supplementary file 1 [file life-13-01177-s001.zip]

Archive with 1 entries (1 files):
- life-2366299-supplementary.pdf
